# Supplementary material for: Genotype–Environment Interaction and Horizontal and Vertical Distributions of Heartwood for Acacia melanoxylon R.Br
Source: Genes (Basel). 2023 Jun 20;14(6):1299. doi: 10.3390/genes14061299 (PMC10298161; doi:10.3390/genes14061299)
Supplement: Supplementary file 1 [file genes-14-01299-s001.zip]

Archive with 3 entries (3 files):
- figure S1.tiff
- figure S2.tiff
- The raw data-table.xlsx
