# Supplementary material for: Genotype–Environment Interaction and Horizontal and Vertical Distributions of Heartwood for Acacia melanoxylon R.Br
Source: Genes (Basel). 2023 Jun 20;14(6):1299. doi: 10.3390/genes14061299 (PMC10298161; doi:10.3390/genes14061299)
Supplement: Supplementary file 1 [file genes-14-01299-s001.zip › The raw data-table.xlsx]

## Sheet: Tab.1
HY		A	B	C
1	DBH/cm	14.3	12.13	12	12.81
	DGH(cm)	16.22	15.815	13.3	15.1117
	H(m)	18.8	19.8	18.6	19.0667
3	DBH/cm	14.98	12.8	14.35	14.0433
	DGH(cm)	16.255	16.495	14.25	15.6667
	H(m)	17.3	19.3	19.1	18.5667
14	DBH/cm	19.5	21.45	17	19.3167
	DGH(cm)	23.315	22.885	20.34	22.18
	H(m)	23.3	25.5	19.8	22.8667
17	DBH/cm	20.55	20.57	20.59	20.57
	DGH(cm)	21.63	22.245	24.725	22.8667
	H(m)	23.3	21.3	23.3	22.6333
20	DBH/cm	17.85	18.45	22.625	19.6417
	DGH(cm)	20.585	20.375	24.205	21.7217
	H(m)	19.8	21.6	20.3	20.5667
25	DBH/cm	14.95	17	15.3	15.75
	DGH(cm)	16.345	20.48	17.295	18.04
	H(m)	21.3	23.3	19.8	21.4667
BS		A	B	C
1	DBH/cm	11.95	13.215	12.86	12.675
	DGH(cm)	13.92	14.96	14.455	14.445
	H(m)	18.3	19.8	17.8	18.6333
3	DBH/cm	15.215	16.455	15.71	15.7933
	DGH(cm)	15.06	18.6	16.87	16.8433
	H(m)	20.3	20.1	20.3	20.2333
14	DBH/cm	17.745	18.2	17.37	17.7717
	DGH(cm)	20.045	20.36	19.12	19.8417
	H(m)	23.8	22.8	23.5	23.3667
17	DBH/cm	19.2	15.135	13.77	16.035
	DGH(cm)	19.625	16.92	15.625	17.39
	H(m)	23.3	22.5	23.5	23.1
20	DBH/cm	19.155	15.135	17.6	17.2967
	DGH(cm)	21.665	15.64	20.05	19.1183
	H(m)	23.8	23.5	23.5	23.6
25	DBH/cm	20.1	21.77	22.285	21.385
	DGH(cm)	22.405	22.52	24.29	23.0717
	H(m)	20	21.8	24	21.9333

## Sheet: Tab.2 
HY	1A	1B	1C	Mean	Standard deviation	CV
HA(cm2)	111.12	89.87	90.08	97.0233	12.2085	0.125831
HAP	0.512	0.473	0.507	0.497333	0.0212211	0.0426697
SA(cm2)	105.81	100.25	87.47	97.8433	9.40388	0.0961116
HR(cm)	4.8825	3.98	4.2075	4.35667	0.469377	0.107738
SW(cm)	1.9425	1.8425	1.5675	1.78417	0.194186	0.108839
HRP	0.715385	0.683555	0.728571	0.70917	0.0231426	0.0326333
HV(m3)	0.117739	0.106407	0.092062	0.105403	0.0128679	0.122084
HVP	0.492694	0.516594	0.503152	0.504147	0.0119807	0.0237643
DBH/cm	9.765	7.96	8.415	8.71333	0.938754	0.107738
DGH(cm)	11.685	11.645	9.715	11.015	1.12601	0.102225
HCB(m)	18.8	19.8	18.6	19.0667	0.64291	0.0337191
BS	1A	1B	1C	#DIV/0!	#DIV/0!	#DIV/0!
HA(cm2)	76.84	98	122.46	99.1	22.8299	0.230372
HAP	0.51	0.49	0.55	0.516667	0.0305505	0.05913
SA(cm2)	73.89	101.83	100.02	91.9133	15.6349	0.170105
HR(cm)	4.145	4.48	4.6325	4.41917	0.249378	0.0564311
SW(cm)	1.53	1.8075	1.5825	1.64	0.147415	0.0898873
HRP	0.730396	0.712525	0.745374	0.729432	0.0164459	0.0225461
HV(m3)	0.088273	0.100847	0.0937585	0.0942928	0.00630401	0.0668556
HVP	0.471177	0.518689	0.556998	0.515621	0.0429926	0.0833802
DBH/cm	8.29	8.96	9.265	8.83833	0.498757	0.0564311
DGH(cm)	10.26	10.705	10.86	10.6083	0.311462	0.0293601
HCB(m)	18.3	19.8	17.8	18.6333	1.04083	0.0558587
	3A	3B	3C	#DIV/0!	#DIV/0!	#DIV/0!
	89.58	66.3	141.84	99.24	38.6854	0.389817
	0.382	0.441	0.526	0.449667	0.0723901	0.160986
	144.97	83.93	127.65	118.85	31.4571	0.264679
	3.94	4.55	5.0075	4.49917	0.535562	0.119036
	3.1925	1.575	1.8175	2.195	0.872328	0.397416
	0.552401	0.742857	0.7337	0.676319	0.107414	0.158821
	0.113962	0.0798175	0.115405	0.103062	0.020143	0.195446
	0.47357	0.461174	0.484556	0.4731	0.0116981	0.0247265
	8.415	7.88	9.1	8.465	0.611535	0.0722428
	9.715	9.155	12.795	10.555	1.96	0.185694
	17.3	19.3	19.1	18.5667	1.10151	0.0593275
	3A	3B	3C	#DIV/0!	#DIV/0!	#DIV/0!
	103.79	122.07	109.83	111.897	9.31359	0.0832338
	0.443	0.406	0.431	0.426667	0.0188768	0.0442425
	130.7	178.3	144.78	151.26	24.4527	0.16166
	5.0225	5.275	4.8525	5.05	0.212588	0.0420967
	2.295	2.695	2.7625	2.58417	0.25269	0.0977838
	0.686368	0.661857	0.637229	0.661818	0.0245696	0.0371244
	0.106689	0.142576	0.113625	0.120963	0.0190362	0.157371
	0.427412	0.431445	0.409051	0.422636	0.0119362	0.0282422
	10.045	10.55	9.705	10.1	0.425176	0.0420967
	9.89	12.695	10.865	11.15	1.42405	0.127718
	20.3	20.1	20.3	20.2333	0.11547	0.00570692
	14A	14B	14C	#DIV/0!	#DIV/0!	#DIV/0!
	257.39	255.1	198.76	237.083	33.2087	0.140072
	0.638	0.582	0.669	0.629667	0.0440946	0.0700285
	146.18	182.86	98.28	142.44	42.4139	0.297766
	7.71	8.1325	6.6875	7.51	0.742971	0.0989309
	1.715	2.0925	1.4875	1.765	0.305583	0.173135
	0.818037	0.795355	0.818043	0.810478	0.0130975	0.0161602
	0.326004	0.308785	0.260856	0.298548	0.0337592	0.113078
	0.650068	0.636754	0.687315	0.658046	0.0262079	0.0398269
	15.42	16.265	13.375	15.02	1.48594	0.0989309
	19.235	17.7	16.715	17.8833	1.26996	0.0710138
	23.3	25.5	19.8	22.8667	2.8746	0.125711
	14A	14B	14C	#DIV/0!	#DIV/0!	#DIV/0!
	202.86	164.09	182.91	183.287	19.3877	0.105778
	0.549	0.505	0.597	0.550333	0.0460145	0.083612
	166.82	160.89	123.69	150.467	23.3781	0.15537
	6.5	6.32	6.475	6.43167	0.0975107	0.015161
	2.105	2.4575	1.87	2.14417	0.295702	0.13791
	0.755375	0.720023	0.775914	0.750437	0.0282707	0.0376724
	0.241907	0.209348	0.196076	0.215777	0.0235824	0.109291
	0.558763	0.528913	0.602022	0.563233	0.0367589	0.0652641
	13	12.64	12.95	12.8633	0.195021	0.015161
	15.3	14.8	14.7	14.9333	0.321455	0.021526
	23.8	22.8	23.5	23.3667	0.51316	0.0219612
	17A	17B	I7C	#DIV/0!	#DIV/0!	#DIV/0!
	211	149.17	214.1	191.423	36.6253	0.191331
	0.577	0.489	0.528	0.531333	0.0440946	0.0829886
	154.87	155.66	191.53	167.353	20.9413	0.125132
	7.55	5.5775	6.9625	6.69667	1.01276	0.151234
	2.325	2.6475	2.86	2.61083	0.269378	0.103177
	0.764557	0.678116	0.708832	0.717168	0.0438195	0.0611008
	0.214429	0.223813	0.233197	0.223813	0.00938375	0.0419268
	0.58837	0.467809	0.602998	0.553059	0.0741899	0.134145
	15.1	11.155	13.925	13.3933	2.02553	0.151234
	16.18	12.83	18.06	15.69	2.64921	0.168847
	23.3	21.3	23.3	22.6333	1.1547	0.0510177
	17A	17B	I7C	#DIV/0!	#DIV/0!	#DIV/0!
	202.1	100.61	93.77	132.16	60.6663	0.459037
	0.481	0.438	0.452	0.457	0.0219317	0.0479906
	218.35	128.92	113.65	153.64	56.5582	0.368122
	6.675	4.8275	4.4925	5.33167	1.17536	0.220448
	2.5475	2.455	2.105	2.36917	0.233403	0.098517
	0.723773	0.66289	0.68094	0.689201	0.0312709	0.0453727
	0.196164	0.173491	0.136544	0.168733	0.0300937	0.178351
	0.516356	0.536153	0.50304	0.518516	0.0166619	0.0321338
	13.35	9.655	8.985	10.6633	2.35071	0.220448
	13.775	11.44	10.84	12.0183	1.55062	0.129021
	23.3	22.5	23.5	23.1	0.52915	0.0229069
	20A	20B	20C	#DIV/0!	#DIV/0!	#DIV/0!
	163.94	144.55	286.3	198.263	76.8559	0.387646
	0.546	0.407	0.554	0.502333	0.0826579	0.164548
	136.37	210.95	230.74	192.687	49.7653	0.258271
	6.3975	5.81	7.935	6.71417	1.09732	0.163434
	2.3025	3.115	3.09	2.83583	0.462049	0.162932
	0.735345	0.65098	0.719728	0.702018	0.044884	0.0639358
	0.226422	0.200139	0.20182	0.20946	0.0147135	0.070245
	0.537053	0.492525	0.486435	0.505338	0.0276348	0.0546858
	12.795	11.62	15.87	13.4283	2.19464	0.163434
	15.53	13.545	17.45	15.5083	1.95259	0.125906
	19.8	21.6	20.3	20.5667	0.929157	0.0451778
	20A	20B	20C	#DIV/0!	#DIV/0!	#DIV/0!
	233.2	130.36	178.84	180.8	51.448	0.284558
	0.55	0.49	0.572	0.537333	0.0424421	0.0789866
	190.74	135.66	134.01	153.47	32.2873	0.210382
	6.91	4.745	6.045	5.9	1.08976	0.184705
	2.28	2.4575	2.4675	2.40167	0.105485	0.0439216
	0.751904	0.658799	0.710132	0.706945	0.0466344	0.065966
	0.249201	0.157585	0.194952	0.200579	0.0460665	0.229667
	0.5454	0.536173	0.543816	0.541797	0.00493409	0.00910691
	13.82	9.49	12.09	11.8	2.17952	0.184705
	16.33	9.995	14.54	13.6217	3.26582	0.239752
	23.8	23.5	23.5	23.6	0.173205	0.0073392
	25A	25B	25C	#DIV/0!	#DIV/0!	#DIV/0!
	167.44	163.27	131.39	154.033	19.7202	0.128026
	0.56	0.544	0.622	0.575333	0.0411987	0.0716084
	131.43	136.71	79.71	115.95	31.4956	0.271631
	5.555	5.975	5.7875	5.7725	0.210401	0.0364489
	1.62	2.21	1.4625	1.76417	0.394052	0.223364
	0.774216	0.729994	0.798276	0.767495	0.0346336	0.0451254
	0.176565	0.219043	0.14962	0.181743	0.0349994	0.192577
	0.536425	0.532576	0.601933	0.556978	0.0389796	0.069984
	11.11	11.95	11.575	11.545	0.420803	0.0364489
	12.505	15.43	13.57	13.835	1.4804	0.107004
	21.3	23.3	19.8	21.4667	1.75594	0.0817986
	25A	25B	25C	#DIV/0!	#DIV/0!	#DIV/0!
	214.35	154.02	176.55	181.64	30.4854	0.167834
	0.5	0.327	0.334	0.387	0.0979234	0.253032
	213.95	316.58	351.49	294.007	71.4946	0.243173
	6.8725	6.0725	6.155	6.36667	0.440002	0.0691103
	2.8125	4.45	4.59	3.95083	0.988308	0.250152
	0.709602	0.577097	0.572825	0.619841	0.0777648	0.125459
	0.202397	0.179986	0.206621	0.196335	0.0143146	0.0729093
	0.440553	0.405948	0.411408	0.419303	0.0186046	0.0443704
	13.745	12.145	12.31	12.7333	0.880005	0.0691103
	16.05	12.895	14.315	14.42	1.58012	0.109578
	20	21.8	24	21.9333	2.00333	0.0913373

## Sheet: Tab.3-rA and rB
	HR(cm)	SW(cm)	BT(cm)	HA(cm2)	SA(cm2)	HV(m3)	HRP	HAP	HVP	DBH/cm	DGH(cm)	HCB(m)
1A	4.8825	1.9425	0.325	111.12	105.81	0.117739	0.715385	0.512	0.492694	14.3	16.22	18.8
1B	3.98	1.8425	0.2425	89.87	100.25	0.106407	0.683555	0.473	0.516594	12.13	15.815	19.8
1C	4.2075	1.5675	0.225	90.08	87.47	0.092062	0.728571	0.507	0.503152	12	13.3	18.6
3A	3.94	3.1925	0.3575	89.58	144.97	0.113962	0.552401	0.382	0.47357	14.98	16.255	17.3
3B	4.55	1.575	0.275	66.3	83.93	0.0798175	0.742857	0.441	0.461174	12.8	16.495	19.3
3C	5.0075	1.8175	0.35	141.84	127.65	0.115405	0.7337	0.526	0.484556	14.35	14.25	19.1
14A	7.71	1.715	0.325	257.39	146.18	0.326004	0.818037	0.638	0.650068	19.5	23.315	23.3
14B	8.1325	2.0925	0.5	255.1	182.86	0.308785	0.795355	0.582	0.636754	21.45	22.885	25.5
14C	6.6875	1.4875	0.325	198.76	98.28	0.260856	0.818043	0.669	0.687315	17	20.34	19.8
17A	7.55	2.325	0.4	211	154.87	0.214429	0.764557	0.577	0.58837	20.55	21.63	23.3
17B	5.5775	2.6475	0.43625	149.17	155.66	0.223813	0.678116	0.489	0.467809	20.57	22.245	21.3
I7C	6.9625	2.86	0.4725	214.1	191.53	0.233197	0.708832	0.528	0.602998	20.59	24.725	23.3
20A	6.3975	2.3025	0.225	163.94	136.37	0.226422	0.735345	0.546	0.537053	17.85	20.585	19.8
20B	5.81	3.115	0.3	144.55	210.95	0.200139	0.65098	0.407	0.492525	18.45	20.375	21.6
20C	7.935	3.09	0.2875	286.3	230.74	0.20182	0.719728	0.554	0.486435	22.625	24.205	20.3
25A	5.555	1.62	0.3	167.44	131.43	0.176565	0.774216	0.56	0.536425	14.95	16.345	21.3
25B	5.975	2.21	0.315	163.27	136.71	0.219043	0.729994	0.544	0.532576	17	20.48	23.3
25C	5.7875	1.4625	0.4	131.39	79.71	0.14962	0.798276	0.622	0.601933	15.3	17.295	19.8
1A	4.145	1.53	0.3	76.84	73.89	0.088273	0.730396	0.51	0.471177	11.95	13.92	18.3
1B	4.48	1.8075	0.32	98	101.83	0.100847	0.712525	0.49	0.518689	13.215	14.96	19.8
1C	4.6325	1.5825	0.215	122.46	100.02	0.0937585	0.745374	0.55	0.556998	12.86	14.455	17.8
3A	5.0225	2.295	0.29	103.79	130.7	0.106689	0.686368	0.443	0.427412	15.215	15.06	20.3
3B	5.275	2.695	0.2575	122.07	178.3	0.142576	0.661857	0.406	0.431445	16.455	18.6	20.1
3C	4.8525	2.7625	0.24	109.83	144.78	0.113625	0.637229	0.431	0.409051	15.71	16.87	20.3
14A	6.5	2.105	0.2675	202.86	166.82	0.241907	0.755375	0.549	0.558763	17.745	20.045	23.8
14B	6.32	2.4575	0.3225	164.09	160.89	0.209348	0.720023	0.505	0.528913	18.2	20.36	22.8
14C	6.475	1.87	0.34	182.91	123.69	0.196076	0.775914	0.597	0.602022	17.37	19.12	23.5
17A	6.675	2.5475	0.3775	202.1	218.35	0.196164	0.723773	0.481	0.516356	19.2	19.625	23.3
17B	4.8275	2.455	0.285	100.61	128.92	0.173491	0.66289	0.438	0.536153	15.135	16.92	22.5
I7C	4.4925	2.105	0.2875	93.77	113.65	0.136544	0.68094	0.452	0.50304	13.77	15.625	23.5
20A	6.91	2.28	0.3875	233.2	190.74	0.249201	0.751904	0.55	0.5454	19.155	21.665	23.8
20B	4.745	2.4575	0.365	130.36	135.66	0.157585	0.658799	0.49	0.536173	15.135	15.64	23.5
20C	6.045	2.4675	0.2875	178.84	134.01	0.194952	0.710132	0.572	0.543816	17.6	20.05	23.5
25A	6.8725	2.8125	0.365	214.35	213.95	0.202397	0.709602	0.5	0.440553	20.1	22.405	20
25B	6.0725	4.45	0.3625	154.02	316.58	0.179986	0.577097	0.327	0.405948	21.77	22.52	21.8
25C	6.155	4.59	0.3975	176.55	351.49	0.206621	0.572825	0.334	0.411408	22.285	24.29	24
	HR	SW	BT	HA	SA	HV	HRP	HAP	HVP	DBH	DGH	H
HY	4.35667	1.78417	0.264167	97.0233	97.8433	0.105403	0.70917	0.49743	0.504147	12.81	15.1117	19.07
	4.41917	2.195	0.3275	99.1	118.85	0.103062	0.729432	0.516878	0.4731	14.0433	15.6667	18.63
	4.49917	1.765	0.383333	112.573	142.44	0.298548	0.676319	0.47149	0.658046	19.3167	22.18	18.57
	5.05	2.3675	0.43625	111.897	167.353	0.223813	0.661818	0.426795	0.553059	20.57	22.8667	20.23
	7.51	2.83583	0.270833	243.75	192.687	0.20946	0.810478	0.627173	0.505338	19.6417	21.7217	22.87
	6.43167	1.88083	0.338333	183.287	115.95	0.181743	0.750437	0.550081	0.556978	15.75	18.04	23.37
BS	7.48125	1.64	0.278333	212.55	91.9133	0.0942928	0.759601	0.552264	0.515621	12.675	14.445	10.6083
	6.08875	2.58417	0.2625	182.16	151.26	0.120963	0.739676	0.538362	0.422636	15.7933	16.8433	11.15
	6.71417	2.14417	0.31	194.93	150.467	0.215777	0.702018	0.487671	0.563233	17.7717	19.8417	14.9333
	5.9	2.14417	0.316667	170.8	153.64	0.168733	0.706945	0.537357	0.518516	16.035	17.39	12.0183
	5.65583	2.40167	0.346667	154.033	153.47	0.200579	0.751403	0.57564	0.541797	17.2967	19.1183	13.6217
	6.53333	3.78417	0.375	178.307	294.007	0.196335	0.635352	0.447279	0.419303	21.385	23.0717	14.42
CORRELATIONS
/VARIABLES=VAR00001 VAR00002 VAR00003 VAR00004 VAR00005 VAR00006 VAR00007 VAR00008 VAR00009 VAR00010 VAR00011 VAR00012 VAR00013 VAR00014 VAR00015 VAR00016 VAR00017 VAR00018 VAR00019 VAR00020 VAR00021 VAR00022 VAR00023 VAR00024
/PRINT=TWOTAIL NOSIG
/MISSING=PAIRWISE.
Correlations
							red are rA，blue are rB
相關
		HR	SW	BT	HA	SA	HV	HRP	HAP	HVP	DBH	DGH	H	HR	SW	BT	HA	SA	HV	HRP	HAP	HVP	DBH	DGH	H
HR	皮爾森 (Pearson) 相關	1	0.65021	-0.285942	.989**	0.600258	0.191784	0.799564	0.798587	-0.100693	0.387092	0.351454	.934**	-0.714286	0.521794	.886*	-.886*	0.771429	0.637748	-0.371429	-0.0289886	0.147122	0.714286	0.714286	0.6
	顯著性 （雙尾）		0.162131	0.582776	0.000197613	0.207752	0.715851	0.0562356	0.0567654	0.84947	0.448363	0.494525	0.00634435	0.110787	0.288343	0.0188455	0.0188455	0.0723965	0.173071	0.468478	0.956529	0.780909	0.110787	0.110787	0.208
	N	6	6	6	6	6	6	6	6	6	6	6	6	6	6	6	6	6	6	6	6	6	6	6	6
SW	皮爾森 (Pearson) 相關	0.65021	1	-0.0886641	0.625533	.836*	0.0395313	0.537618	0.511108	-0.41476	0.507539	0.424844	0.435438	-.943**	0.318874	0.314286	-.886*	0.542857	-0.115954	0.257143	0.521794	-0.147122	-0.0857143	-0.0857143	-0.2
	顯著性 （雙尾）	0.162131		0.867352	0.184084	0.0380244	0.940734	0.271267	0.300096	0.413535	0.304062	0.401074	0.388124	0.00480466	0.537901	0.544093	0.0188455	0.265703	0.826848	0.622787	0.288343	0.780909	0.871743	0.871743	0.704
	N	6	6	6	6	6	6	6	6	6	6	6	6	6	6	6	6	6	6	6	6	6	6	6	6
BT	皮爾森 (Pearson) 相關	-0.285942	-0.0886641	1	-0.36227	0.225127	0.522847	-0.724382	-0.732741	0.52346	0.571788	0.578063	-0.189081	-0.2	0.115954	0.257143	-0.257143	0.485714	0.492805	-0.771429	-0.637748	0.0882735	0.485714	0.485714	0.542857
	顯著性 （雙尾）	0.582776	0.867352		0.480367	0.668015	0.287195	0.103479	0.0975959	0.286527	0.235788	0.229488	0.719758	0.704	0.826848	0.622787	0.622787	0.328723	0.320633	0.0723965	0.173071	0.867934	0.328723	0.328723	0.265703
	N	6	6	6	6	6	6	6	6	6	6	6	6	6	6	6	6	6	6	6	6	6	6	6	6
HA	皮爾森 (Pearson) 相關	.989**	0.625533	-0.36227	1	0.592846	0.221625	.842*	.850*	-0.0629486	0.36859	0.338108	.888*	-0.542857	0.521794	.829*	-0.714286	0.6	.812*	-0.428571	-0.115954	0.294245	.829*	.829*	0.771429
	顯著性 （雙尾）	0.000197613	0.184084	0.480367		0.214913	0.673005	0.0352815	0.0319269	0.905702	0.472153	0.512163	0.0179836	0.265703	0.288343	0.0415627	0.110787	0.208	0.0498576	0.396501	0.826848	0.57137	0.0415627	0.0415627	0.0723965
	N	6	6	6	6	6	6	6	6	6	6	6	6	6	6	6	6	6	6	6	6	6	6	6	6
SA	皮爾森 (Pearson) 相關	0.600258	.836*	0.225127	0.592846	1	0.574822	0.263351	0.269569	0.14143	.884*	.842*	0.374324	-.829*	0.0579771	0.314286	-0.771429	0.314286	0.492805	-0.0285714	0.318874	0.529641	0.257143	0.257143	0.371429
	顯著性 （雙尾）	0.207752	0.0380244	0.668015	0.214913		0.232734	0.614106	0.60544	0.789269	0.0194343	0.0352733	0.464739	0.0415627	0.913132	0.544093	0.0723965	0.544093	0.320633	0.957155	0.537901	0.279826	0.622787	0.622787	0.468478
	N	6	6	6	6	6	6	6	6	6	6	6	6	6	6	6	6	6	6	6	6	6	6	6	6
HV	皮爾森 (Pearson) 相關	0.191784	0.0395313	0.522847	0.221625	0.574822	1	-0.236555	-0.184354	.891*	.846*	.891*	0.0995807	-0.142857	-0.289886	0.428571	-0.257143	0.142857	0.753702	-0.428571	-0.20292	0.765037	0.542857	0.542857	0.714286
	顯著性 （雙尾）	0.715851	0.940734	0.287195	0.673005	0.232734		0.651786	0.726602	0.0171262	0.0335667	0.0171171	0.851123	0.787172	0.577352	0.396501	0.622787	0.787172	0.0835233	0.396501	0.699798	0.0763256	0.265703	0.265703	0.110787
	N	6	6	6	6	6	6	6	6	6	6	6	6	6	6	6	6	6	6	6	6	6	6	6	6
HRP	皮爾森 (Pearson) 相關	0.799564	0.537618	-0.724382	.842*	0.263351	-0.236555	1	.997**	-0.438312	-0.109061	-0.155336	0.6753	-0.314286	0.637748	0.371429	-0.371429	0.257143	0.115954	0.142857	0.231908	-0.235396	0.257143	0.257143	0.0857143
	顯著性 （雙尾）	0.0562356	0.271267	0.103479	0.0352815	0.614106	0.651786		1.31145e-05	0.384636	0.837057	0.76887	0.141028	0.544093	0.173071	0.468478	0.468478	0.622787	0.826848	0.787172	0.658374	0.653428	0.622787	0.622787	0.871743
	N	6	6	6	6	6	6	6	6	6	6	6	6	6	6	6	6	6	6	6	6	6	6	6	6
HAP	皮爾森 (Pearson) 相關	0.798587	0.511108	-0.732741	.850*	0.269569	-0.184354	.997**	1	-0.379615	-0.0889588	-0.1292	0.664996	-0.314286	0.637748	0.371429	-0.371429	0.257143	0.115954	0.142857	0.231908	-0.235396	0.257143	0.257143	0.0857143
	顯著性 （雙尾）	0.0567654	0.300096	0.0975959	0.0319269	0.60544	0.726602	1.31145e-05		0.457931	0.866914	0.807279	0.149543	0.544093	0.173071	0.468478	0.468478	0.622787	0.826848	0.787172	0.658374	0.653428	0.622787	0.622787	0.871743
	N	6	6	6	6	6	6	6	6	6	6	6	6	6	6	6	6	6	6	6	6	6	6	6	6
HVP	皮爾森 (Pearson) 相關	-0.100693	-0.41476	0.52346	-0.0629486	0.14143	.891*	-0.438312	-0.379615	1	0.537959	0.614248	-0.0827383	0.142857	0.0289886	0.6	-0.0857143	0.314286	.841*	-0.771429	-0.637748	0.441367	.829*	.829*	.886*
	顯著性 （雙尾）	0.84947	0.413535	0.286527	0.905702	0.789269	0.0171262	0.384636	0.457931		0.270904	0.194506	0.876176	0.787172	0.956529	0.208	0.871743	0.544093	0.0360576	0.0723965	0.173071	0.380939	0.0415627	0.0415627	0.0188455
	N	6	6	6	6	6	6	6	6	6	6	6	6	6	6	6	6	6	6	6	6	6	6	6	6
DBH	皮爾森 (Pearson) 相關	0.387092	0.507539	0.571788	0.36859	.884*	.846*	-0.109061	-0.0889588	0.537959	1	.994**	0.249984	-0.714286	0.0289886	0.542857	-0.771429	0.542857	0.550782	-0.314286	0.0289886	0.441367	0.428571	0.428571	0.485714
	顯著性 （雙尾）	0.448363	0.304062	0.235788	0.472153	0.0194343	0.0335667	0.837057	0.866914	0.270904		4.56299e-05	0.632836	0.110787	0.956529	0.265703	0.0723965	0.265703	0.257369	0.544093	0.956529	0.380939	0.396501	0.396501	0.328723
	N	6	6	6	6	6	6	6	6	6	6	6	6	6	6	6	6	6	6	6	6	6	6	6	6
DGH	皮爾森 (Pearson) 相關	0.351454	0.424844	0.578063	0.338108	.842*	.891*	-0.155336	-0.1292	0.614248	.994**	1	0.225855	-0.485714	-0.0579771	0.428571	-0.542857	0.428571	0.637748	-0.485714	-0.20292	0.500216	0.485714	0.485714	0.6
	顯著性 （雙尾）	0.494525	0.401074	0.229488	0.512163	0.0352733	0.0171171	0.76887	0.807279	0.194506	4.56299e-05		0.666977	0.328723	0.913132	0.396501	0.265703	0.396501	0.173071	0.328723	0.699798	0.312257	0.328723	0.328723	0.208
	N	6	6	6	6	6	6	6	6	6	6	6	6	6	6	6	6	6	6	6	6	6	6	6	6
H	皮爾森 (Pearson) 相關	.934**	0.435438	-0.189081	.888*	0.374324	0.0995807	0.6753	0.664996	-0.0827383	0.249984	0.225855	1	-0.428571	0.463817	.829*	-0.657143	0.771429	0.0579771	-0.142857	0.0289886	-0.353094	0.371429	0.371429	0.0857143
	顯著性 （雙尾）	0.00634435	0.388124	0.719758	0.0179836	0.464739	0.851123	0.141028	0.149543	0.876176	0.632836	0.666977		0.396501	0.354164	0.0415627	0.156175	0.0723965	0.913132	0.787172	0.956529	0.49237	0.468478	0.468478	0.871743
	N	6	6	6	6	6	6	6	6	6	6	6	6	6	6	6	6	6	6	6	6	6	6	6	6
HR	皮爾森 (Pearson) 相關	-0.714286	-.943**	-0.2	-0.542857	-.829*	-0.142857	-0.314286	-0.314286	0.142857	-0.714286	-0.485714	-0.428571	1	-0.27006	-0.319507	.947**	-0.21718	-0.436862	0.021316	-0.30113	0.0738506	-0.342746	-0.283576	-0.203743
	顯著性 （雙尾）	0.110787	0.00480466	0.704	0.265703	0.0415627	0.787172	0.544093	0.544093	0.787172	0.110787	0.328723	0.396501		0.604758	0.537048	0.00412492	0.679352	0.386395	0.968031	0.561958	0.889426	0.506013	0.586037	0.698615
	N	6	6	6	6	6	6	6	6	6	6	6	6	6	6	6	6	6	6	6	6	6	6	6	6
SW	皮爾森 (Pearson) 相關	0.521794	0.318874	0.115954	0.521794	0.0579771	-0.289886	0.637748	0.637748	0.0289886	0.0289886	-0.0579771	0.463817	-0.27006	1	0.616753	-0.394021	.972**	0.436009	-0.801942	-0.674467	-0.719339	.889*	.845*	0.501678
	顯著性 （雙尾）	0.288343	0.537901	0.826848	0.288343	0.913132	0.577352	0.173071	0.173071	0.956529	0.956529	0.913132	0.354164	0.604758		0.192172	0.439555	0.00112426	0.38743	0.0549558	0.141709	0.107102	0.0178667	0.034324	0.310614
	N	6	6	6	6	6	6	6	6	6	6	6	6	6	6	6	6	6	6	6	6	6	6	6	6
BT	皮爾森 (Pearson) 相關	.886*	0.314286	0.257143	.829*	0.314286	0.428571	0.371429	0.371429	0.6	0.542857	0.428571	.829*	-0.319507	0.616753	1	-0.572579	0.72025	0.754952	-0.635791	-0.377227	0.0395075	0.78036	0.81033	0.732664
	顯著性 （雙尾）	0.0188455	0.544093	0.622787	0.0415627	0.544093	0.396501	0.468478	0.468478	0.208	0.265703	0.396501	0.0415627	0.537048	0.192172		0.23499	0.106444	0.0827153	0.174817	0.460999	0.94077	0.0670646	0.0505506	0.09765
	N	6	6	6	6	6	6	6	6	6	6	6	6	6	6	6	6	6	6	6	6	6	6	6	6
HA	皮爾森 (Pearson) 相關	-.886*	-.886*	-0.257143	-0.714286	-0.771429	-0.257143	-0.371429	-0.371429	-0.0857143	-0.771429	-0.542857	-0.657143	.947**	-0.394021	-0.572579	1	-0.362082	-0.5342	0.121121	-0.237186	0.053459	-0.473084	-0.433265	-0.33289
	顯著性 （雙尾）	0.0188455	0.0188455	0.622787	0.110787	0.0723965	0.622787	0.468478	0.468478	0.871743	0.0723965	0.265703	0.156175	0.00412492	0.439555	0.23499		0.480612	0.274923	0.819207	0.650893	0.919888	0.343314	0.390769	0.51911
	N	6	6	6	6	6	6	6	6	6	6	6	6	6	6	6	6	6	6	6	6	6	6	6	6
SA	皮爾森 (Pearson) 相關	0.771429	0.542857	0.485714	0.6	0.314286	0.142857	0.257143	0.257143	0.314286	0.542857	0.428571	0.771429	-0.21718	.972**	0.72025	-0.362082	1	0.542069	-.906*	-0.762401	-0.593695	.932**	.902*	0.59922
	顯著性 （雙尾）	0.0723965	0.265703	0.328723	0.208	0.544093	0.787172	0.622787	0.622787	0.544093	0.265703	0.396501	0.0723965	0.679352	0.00112426	0.106444	0.480612		0.266537	0.0129354	0.0779732	0.214089	0.00684155	0.0139317	0.20875
	N	6	6	6	6	6	6	6	6	6	6	6	6	6	6	6	6	6	6	6	6	6	6	6	6
HV	皮爾森 (Pearson) 相關	0.637748	-0.115954	0.492805	.812*	0.492805	0.753702	0.115954	0.115954	.841*	0.550782	0.637748	0.0579771	-0.436862	0.436009	0.754952	-0.5342	0.542069	1	-0.598489	-0.425281	0.263515	0.794632	.832*	.955**
	顯著性 （雙尾）	0.173071	0.826848	0.320633	0.0498576	0.320633	0.0835233	0.826848	0.826848	0.0360576	0.257369	0.173071	0.913132	0.386395	0.38743	0.0827153	0.274923	0.266537		0.209452	0.400538	0.613877	0.0589332	0.0397837	0.00299133
	N	6	6	6	6	6	6	6	6	6	6	6	6	6	6	6	6	6	6	6	6	6	6	6	6
HRP	皮爾森 (Pearson) 相關	-0.371429	0.257143	-0.771429	-0.428571	-0.0285714	-0.428571	0.142857	0.142857	-0.771429	-0.314286	-0.485714	-0.142857	0.021316	-0.801942	-0.635791	0.121121	-.906*	-0.598489	1	.920**	0.394967	-.870*	-.859*	-0.661101
	顯著性 （雙尾）	0.468478	0.622787	0.0723965	0.396501	0.957155	0.396501	0.787172	0.787172	0.0723965	0.544093	0.328723	0.787172	0.968031	0.0549558	0.174817	0.819207	0.0129354	0.209452		0.00929626	0.438357	0.0242487	0.0282382	0.152817
	N	6	6	6	6	6	6	6	6	6	6	6	6	6	6	6	6	6	6	6	6	6	6	6	6
HAP	皮爾森 (Pearson) 相關	-0.0289886	0.521794	-0.637748	-0.115954	0.318874	-0.20292	0.231908	0.231908	-0.637748	0.0289886	-0.20292	0.0289886	-0.30113	-0.674467	-0.377227	-0.237186	-0.762401	-0.425281	.920**	1	0.397979	-0.718274	-0.722565	-0.579238
	顯著性 （雙尾）	0.956529	0.288343	0.173071	0.826848	0.537901	0.699798	0.658374	0.658374	0.173071	0.956529	0.699798	0.956529	0.561958	0.141709	0.460999	0.650893	0.0779732	0.400538	0.00929626		0.434549	0.107874	0.104778	0.228315
	N	6	6	6	6	6	6	6	6	6	6	6	6	6	6	6	6	6	6	6	6	6	6	6	6
HVP	皮爾森 (Pearson) 相關	0.147122	-0.147122	0.0882735	0.294245	0.529641	0.765037	-0.235396	-0.235396	0.441367	0.441367	0.500216	-0.353094	0.0738506	-0.719339	0.0395075	0.053459	-0.593695	0.263515	0.394967	0.397979	1	-0.349023	-0.256917	0.189161
	顯著性 （雙尾）	0.780909	0.780909	0.867934	0.57137	0.279826	0.0763256	0.653428	0.653428	0.380939	0.380939	0.312257	0.49237	0.889426	0.107102	0.94077	0.919888	0.214089	0.613877	0.438357	0.434549		0.497723	0.623103	0.719642
	N	6	6	6	6	6	6	6	6	6	6	6	6	6	6	6	6	6	6	6	6	6	6	6	6
DBH	皮爾森 (Pearson) 相關	0.714286	-0.0857143	0.485714	.829*	0.257143	0.542857	0.257143	0.257143	.829*	0.428571	0.485714	0.371429	-0.342746	.889*	0.78036	-0.473084	.932**	0.794632	-.870*	-0.718274	-0.349023	1	.993**	.830*
	顯著性 （雙尾）	0.110787	0.871743	0.328723	0.0415627	0.622787	0.265703	0.622787	0.622787	0.0415627	0.396501	0.328723	0.468478	0.506013	0.0178667	0.0670646	0.343314	0.00684155	0.0589332	0.0242487	0.107874	0.497723		8.25891e-05	0.0407387
	N	6	6	6	6	6	6	6	6	6	6	6	6	6	6	6	6	6	6	6	6	6	6	6	6
DGH	皮爾森 (Pearson) 相關	0.714286	-0.0857143	0.485714	.829*	0.257143	0.542857	0.257143	0.257143	.829*	0.428571	0.485714	0.371429	-0.283576	.845*	0.81033	-0.433265	.902*	.832*	-.859*	-0.722565	-0.256917	.993**	1	.883*
	顯著性 （雙尾）	0.110787	0.871743	0.328723	0.0415627	0.622787	0.265703	0.622787	0.622787	0.0415627	0.396501	0.328723	0.468478	0.586037	0.034324	0.0505506	0.390769	0.0139317	0.0397837	0.0282382	0.104778	0.623103	8.25891e-05		0.0198907
	N	6	6	6	6	6	6	6	6	6	6	6	6	6	6	6	6	6	6	6	6	6	6	6	6
H	皮爾森 (Pearson) 相關	0.6	-0.2	0.542857	0.771429	0.371429	0.714286	0.0857143	0.0857143	.886*	0.485714	0.6	0.0857143	-0.203743	0.501678	0.732664	-0.33289	0.59922	.955**	-0.661101	-0.579238	0.189161	.830*	.883*	1
	顯著性 （雙尾）	0.208	0.704	0.265703	0.0723965	0.468478	0.110787	0.871743	0.871743	0.0188455	0.328723	0.208	0.871743	0.698615	0.310614	0.09765	0.51911	0.20875	0.00299133	0.152817	0.228315	0.719642	0.0407387	0.0198907
	N	6	6	6	6	6	6	6	6	6	6	6	6	6	6	6	6	6	6	6	6	6	6	6	6
		HR	SW	BT	HA	SA	HV	HRP	HAP	HVP	DBH	DGH	H	HR	SW	BT	HA	SA	HV	HRP	HAP	HVP	DBH	DGH	H
**. 相關性在 0.01 層上顯著（雙尾）。
*. 相關性在 0.05 層上顯著（雙尾）。

## Sheet: Tab.4-Genetic gains
	HR	SW	BT	HA	SA	HV	HRP	HAP	HVP	DBH	DGH	H			sites	Traits	HR	SW	BT	HA	SA	HV	HRP	HAP	HVP	DBH	DGH	H
HY	4.35667	1.78417	0.264167	97.0233	97.8433	0.105403	0.70917	0.49743	0.504147	12.81	15.1117	19.07			HY	HR	1	0.65	-0.29	0.99	0.6	0.2	0.8	0.8	-0.1	0.39	0.35	0.93
	4.41917	2.195	0.3275	99.1	118.85	0.103062	0.729432	0.516878	0.4731	14.0433	15.6667	18.63				SW	0.522	1	-0.09	0.63	0.84	0.06	0.54	0.51	-0.42	0.51	0.43	0.44
	4.49917	1.765	0.383333	112.573	142.44	0.298548	0.676319	0.47149	0.658046	19.3167	22.18	18.57				BT	0.886	0.259	1	-0.36	0.23	0.55	-0.72	-0.73	0.52	0.57	0.58	-0.19
	5.05	2.3675	0.43625	111.897	167.353	0.223813	0.661818	0.426795	0.553059	20.57	22.8667	20.23				HA	0.771	-0.876	-0.257	1	0.59	0.22	0.84	0.85	-0.06	0.37	0.34	0.89
	7.51	2.83583	0.270833	243.75	192.687	0.20946	0.810478	0.627173	0.505338	19.6417	21.7217	22.87			rxy	SA	0.657	-0.095	0.486	0.6	1	0.59	0.26	0.27	0.14	0.88	0.84	0.37
	6.43167	1.88083	0.338333	183.287	115.95	0.181743	0.750437	0.550081	0.556978	15.75	18.04	23.37				HV	-0.371	0.213	0.429	0.829	0.6	1	-0.24	-0.19	0.89	0.86	0.9	0.11
BS	7.48125	1.64	0.278333	212.55	91.9133	0.0942928	0.759601	0.552264	0.515621	12.675	14.445	22.63				HRP	-0.206	0.364	-0.771	-0.429	-0.029	-0.429	1	0.99	-0.08	-0.11	-0.16	0.68
	6.08875	2.58417	0.2625	182.16	151.26	0.120963	0.739676	0.538362	0.422636	15.7933	16.8433	23.1				HAP	0.08	0.675	-0.638	-0.116	0.319	-0.203	0.232	1	0.78	-0.09	-0.13	0.67
	6.71417	2.14417	0.31	194.93	150.467	0.215777	0.702018	0.487671	0.563233	17.7717	19.8417	20.57				HVP	-0.005	0.149	0.088	0.294	0.53	0.765	-0.235	-0.235	1	0.54	0.61	-0.08
	5.9	2.14417	0.316667	170.8	153.64	0.168733	0.706945	0.537357	0.518516	16.035	17.39	23.6				DBH	0.562	0.008	0.486	0.829	0.257	0.543	0.257	0.257	0.829	1	0.99	0.22
	5.65583	2.40167	0.346667	154.033	153.47	0.200579	0.751403	0.57564	0.541797	17.2967	19.1183	21.47				DGH	0.575	-0.024	0.486	0.829	0.257	0.543	0.257	0.257	0.829	0.429	1	0.19
	6.53333	3.78417	0.375	178.307	294.007	0.196335	0.635352	0.447279	0.419303	21.385	23.0717	21.93				H	0.485	-0.033	0.543	0.771	0.371	0.714	0.086	0.086	0.886	0.486	0.463	1
HY(SD)	1.30369	0.417936	0.0659874	59.481	35.5781	0.0748786	0.0539632	0.0689912	0.0653256	3.25416	3.44102	2.15324			BS	HR	1	-0.27	-0.32	0.95	-0.22	-0.44	0.02	-0.3	0.07	-0.34	-0.28	-0.2
BS(SD)	0.661229	0.727118	0.0417879	20.1078	67.2943	0.0485207	0.0458178	0.047013	0.0612697	2.85738	2.94918	1.11498				SW	-0.943	1	0.62	-0.39	0.97	0.42	-0.8	-0.67	-0.72	0.89	0.84	0.5
total VAR	1.2538	0.346206	0.00290349	2247.25	2826.83	0.0037377	0.00229165	0.00318617	0.00419658	8.5351	9.51575	3.51735				BT	-0.2	0.116	1	-0.57	0.72	0.76	-0.64	-0.38	0.04	0.78	0.81	0.73
HY(heritability)	0.942085	0.858243	0.947358	0.949729	0.843097	0.947371	0.938456	0.947164	0.924257	0.937061	0.937233	0.94054				HA	-0.543	0.522	0.829	1	-0.36	-0.55	0.12	-0.24	0.05	-0.47	-0.43	-0.33
BS(heritability)	0.807122	0.948255	0.878302	0.683448	0.950553	0.883156	0.916615	0.892754	0.914781	0.919866	0.916446	0.809209				SA	-0.829	0.058	0.314	-0.771	1	0.53	-0.91	-0.76	-0.59	0.93	0.9	0.6
HY(VAR)	1.69961	0.17467	0.00435433	3537.98	1265.8	0.00560681	0.00291203	0.00475979	0.00426744	10.5896	11.8406	4.63643				HV	-0.143	-0.29	0.429	-0.257	0.143	1	-0.58	-0.4	0.28	0.88	0.82	0.95
BS(VAR)	0.437224	0.528701	0.00174623	404.325	4528.52	0.00235425	0.00209927	0.00221023	0.00375398	8.16464	8.69764	1.24319			rxy	HRP	-0.314	0.638	0.371	-0.371	0.257	0.143	1	0.92	0.39	-0.87	-0.86	-0.66
RHxRHy	0.743111	0.0923485	7.60366e-06	1.4305e+06	5.73219e+06	1.31999e-05	6.11314e-06	1.05202e-05	1.60199e-05	86.46	102.986	5.76394				HAP	-0.314	0.638	0.371	-0.371	0.257	0.143	0.143	1	0.4	-0.72	-0.72	-0.58
HY(Square root of heritability)	0.471043	0.429122	0.473679	0.474865	0.421548	0.473685	0.469228	0.473582	0.462129	0.468531	0.468616	0.47027				HVP	0.143	0.029	0.6	-0.086	0.314	0.771	-0.771	-0.638	1	-0.35	-0.26	0.19
BS(Square root of heritability)	0.403561	0.474128	0.439151	0.341724	0.475277	0.441578	0.458308	0.446377	0.45739	0.459933	0.458223	0.404604				DBH	-0.714	0.029	0.543	-0.771	0.543	0.6	-0.314	0.029	0.441	1	0.99	0.83
HY均值	5.37778	2.13806	0.336736	141.272	139.187	0.187005	0.722942	0.514975	0.541778	17.0219	19.2644	20.4567				DGH	-0.486	-0.058	0.429	-0.543	0.429	0.657	-0.486	-0.203	0.5	0.334	1	0.88
BS均值	6.39556	2.44972	0.314861	182.13	165.793	0.166113	0.715833	0.523096	0.496851	16.8261	18.4517	22.2167				H	-0.429	0.464	0.829	-0.657	0.771	0.029	-0.143	0.029	-0.353	0.666	0.667	1
	HR	SW	BT	HA	SA	HV	HRP	HAP	HVP	DBH	DGH	H
Genetic gains from direct clonal selection (indicated in bold) and correlated genetic response (DG/x) in heartwood and growth traits of blackwood clones at two sites
sites	Traits	HR	SW	BT	HA	SA	HV	HRP	HAP	HVP	DBH	DGH	H
HY	HR	17.2429	10.2104	-5.02841	17.2089	9.25865	3.46792	13.7411	13.8686	-1.69165	6.68885	6.00391	16.0095
	SW	12.6268	12.6662	-1.25833	8.83035	10.4519	0.838898	7.47903	7.12908	-5.72901	7.05303	5.94776	6.10756
ΔG/x*100	BT	7.82045	2.08266	14.0163	-5.05849	2.86895	7.70905	-9.99688	-10.2298	7.11073	7.90244	8.04255	-2.64392
	HA	7.80552	-8.07926	-2.6164	30.1905	15.8125	6.62541	25.059	25.5926	-1.76284	11.0215	10.1297	26.6095
	SA	22.5934	-2.97618	16.8065	20.8006	16.2707	10.787	4.70887	4.93536	2.49719	15.914	15.1935	6.71597
	HV	-6.84676	3.58105	7.96146	15.4232	9.90945	28.64	-6.80891	-5.44041	24.8677	24.3623	25.5001	3.12768
	HRP	-0.928614	1.49482	-3.49499	-1.94955	-0.116991	-1.94471	5.28877	5.28447	-0.4167	-0.5809	-0.845101	3.60435
	HAP	0.519469	3.99295	-4.16595	-0.759342	1.85373	-1.32555	1.50066	9.58032	7.29193	-0.853032	-1.23238	6.37392
	HVP	-0.0402191	1.09186	0.711818	2.38407	3.81527	6.18804	-1.88301	-1.90049	8.414	4.6065	5.20459	-0.684978
	DBH	6.71016	0.0870175	5.83521	9.97839	2.7461	6.51968	3.0567	3.08507	9.71077	13.5252	13.3924	2.9866
	DGH	6.26108	-0.238074	5.32159	9.10009	2.50439	5.94581	2.78765	2.81352	8.85602	4.6464	12.6394	2.40995
	H	1.88024	-0.116548	2.11687	3.01325	1.28716	2.78355	0.332118	0.3352	3.36982	1.87406	1.7857	7.47448
BS	HR	6.30029	-1.99853	-2.19389	5.06816	-1.63238	-3.03327	0.143099	-2.09061	0.499846	-2.44132	-2.00302	-1.26331
	SW	-17.0564	21.2501	12.2031	-5.97318	20.6625	8.31231	-16.4328	-13.4042	-14.7599	18.3464	17.2513	9.06704
	BT	-1.61751	1.74049	8.8008	-3.90354	6.85784	6.72557	-5.87821	-3.39933	0.366653	7.18948	7.43824	5.91918
	HA	-3.65317	12.205	17.9532	5.69687	-2.8524	-4.04884	0.916852	-1.78597	0.381257	-3.60374	-3.28478	-2.2259
ΔG/x*100	SA	-20.5047	0.89108	4.46825	-8.53736	29.1297	14.3441	-25.5616	-20.7924	-16.5397	26.216	25.276	14.8789
	HV	-2.54533	-9.35887	12.8234	-5.97777	4.62608	19.4763	-11.7242	-7.87518	5.64864	17.8516	16.5726	16.9533
	HRP	-1.22473	3.44333	1.8546	-1.44315	1.39041	0.718798	4.42952	3.96907	1.72406	-3.86735	-3.80869	-2.58092
	HAP	-1.7197	6.02428	3.24472	-2.52487	2.43259	1.25757	1.30522	6.05781	2.48291	-4.49409	-4.47738	-3.18473
	HVP	1.07459	0.272978	5.23118	-0.583457	2.96286	6.75921	-7.0153	-5.65401	8.51694	-2.9975	-2.21844	1.43147
	DBH	-7.38872	0.401537	6.9638	-7.69418	7.53665	7.73733	-4.20261	0.378035	5.89058	11.7939	11.6325	8.61133
	DGH	-4.73356	-0.774377	5.30518	-5.22522	5.7416	8.16962	-6.27224	-2.55168	6.44	4.32584	11.0591	8.59321
	H	-1.312	3.21961	5.32793	-3.28572	5.36279	0.187411	-0.959142	0.189448	-2.36293	4.4829	4.47293	3.06617
Character	Min	Max	Range	Mean	Standard deviation	CV	F values	Repeatability	Broad-sense heritability	Expected genetic gain	Genetic gain and correlated response (ΔG/X*100) (%)
HA (cm2)	66.3	286.3	220	155.5	9.32	0.06	7.49	0.88	0.98	6.19221	3.98213
HAP	0.33	0.67	0.34	0.51	0.01	0.03	3.31	0.75	0.95	0.0056625	1.11029
SA (cm2)	73.89	351.49	277.6	152.49	10.09	0.07	2.86	0.74	0.94	5.63728	3.69682
HR (cm)	3.94	8.13	4.19	5.75	0.19	0.03	9.1	0.9	0.98	0.129105	2.2453
SW (cm)	1.46	4.59	3.13	2.34	0.12	0.05	2.51	0.75	0.94	0.06795	2.90385
HRP	0.55	0.82	0.27	0.71	0.01	0.01	2.82	0.75	0.95	0.0056625	0.797535
HV (m3)	0.08	0.33	0.25	0.18	0.01	0.06	21.37	0.75	0.99	0.0056625	3.14583
HVP	0.41	0.69	0.28	0.52	0.01	0.02	7.33	0.9	0.98	0.006795	1.30673
DBH(cm)	7.88	16.27	8.39	11.47	0.5	0.04	9.52	0.91	0.98	0.343525	2.99499
DGH(cm)	9.16	19.24	10.08	13.44	1.36	0.1	7.61	0.88	0.98	0.903584	6.7231
HCB(m)	17.3	25.5	8.2	16.8	2.12	0.13	2.12	0.9	0.98	1.44054	8.57464

## Sheet: Tab.5
Paired sample verification
		Paired difference number					T	df	Significance (two-tailed)
		Mean	Standard deviation	Standard error average	Confidence interval of 95% difference number
					下限	上限
對組 1	VAR00003 - VAR00004	0.0054	0.01612	0.00806	-0.02024	0.03105	0.67	5	0.551

## Sheet: Tab.6
	1A	1B	1C	3A	3B	3C	14A	14B	14C	17A	17B	I7C	20A	20B	20C	25A	25B	25C	1A	1B	1C	3A	3B	3C	14A	14B	14C	17A	17B	I7C	20A	20B	20C	25A	25B	25C
HA(cm2)	111.12	89.87	90.08	89.58	66.3	141.84	257.39	255.1	198.76	211	149.17	214.1	163.94	144.55	286.3	167.44	163.27	131.39	76.84	122.46	98	103.79	122.07	109.83	202.86	164.09	182.91	202.1	100.61	93.77	233.2	130.36	178.84	214.35	154.02	176.55
HAP	0.512	0.473	0.507	0.382	0.441	0.526	0.638	0.582	0.669	0.577	0.489	0.528	0.546	0.407	0.554	0.56	0.544	0.622	0.51	0.55	0.49	0.443	0.406	0.431	0.549	0.505	0.597	0.481	0.438	0.452	0.55	0.49	0.572	0.5	0.327	0.334
SA(cm2)	105.81	100.25	87.47	144.97	83.93	127.65	146.18	182.86	98.28	154.87	155.66	191.53	136.37	210.95	230.74	131.43	136.71	79.71	73.89	100.02	101.83	130.7	178.3	144.78	166.82	160.89	123.69	218.35	128.92	113.65	190.74	135.66	134.01	213.95	316.58	351.49
HR(cm)	4.8825	3.98	4.2075	3.94	4.55	5.0075	7.71	8.1325	6.6875	7.55	5.5775	6.9625	6.3975	5.81	7.935	5.555	5.975	5.7875	4.145	4.6325	4.48	5.0225	5.275	4.8525	6.5	6.32	6.475	6.675	4.8275	4.4925	6.91	4.745	6.045	6.8725	6.0725	6.155
SW(cm)	1.9425	1.8425	1.5675	3.1925	1.575	1.8175	1.715	2.0925	1.4875	2.325	2.6475	2.86	2.3025	3.115	3.09	1.62	2.21	1.4625	1.53	1.5825	1.8075	2.295	2.695	2.7625	2.105	2.4575	1.87	2.5475	2.455	2.105	2.28	2.4575	2.4675	2.8125	4.45	4.59
BT(mm)	0.325	0.2425	0.225	0.3575	0.275	0.35	0.325	0.5	0.325	0.4	0.43625	0.4725	0.225	0.3	0.2875	0.3	0.315	0.4	0.3	0.215	0.32	0.29	0.2575	0.24	0.2675	0.3225	0.34	0.3775	0.285	0.2875	0.3875	0.365	0.2875	0.365	0.3625	0.3975
HRP	0.715385	0.683555	0.728571	0.552401	0.742857	0.7337	0.818037	0.795355	0.818043	0.764557	0.678116	0.708832	0.735345	0.65098	0.719728	0.774216	0.729994	0.798276	0.730396	0.745374	0.712525	0.686368	0.661857	0.637229	0.755375	0.720023	0.775914	0.723773	0.66289	0.68094	0.751904	0.658799	0.710132	0.709602	0.577097	0.572825
HV(m3)	0.117739	0.106407	0.092062	0.113962	0.0798175	0.115405	0.326004	0.308785	0.260856	0.214429	0.223813	0.233197	0.226422	0.200139	0.20182	0.176565	0.219043	0.14962	0.088273	0.0937585	0.100847	0.106689	0.142576	0.113625	0.241907	0.209348	0.196076	0.196164	0.173491	0.136544	0.249201	0.157585	0.194952	0.202397	0.179986	0.206621
HVP	0.492694	0.516594	0.503152	0.47357	0.461174	0.484556	0.650068	0.636754	0.687315	0.58837	0.467809	0.602998	0.537053	0.492525	0.486435	0.536425	0.532576	0.601933	0.471177	0.556998	0.518689	0.427412	0.431445	0.409051	0.558763	0.528913	0.602022	0.516356	0.536153	0.50304	0.5454	0.536173	0.543816	0.440553	0.405948	0.411408
DBH/cm	14.3	12.13	12	14.98	12.8	14.35	19.5	21.45	17	20.55	20.57	20.59	17.85	18.45	22.625	14.95	17	15.3	11.95	12.86	13.215	15.215	16.455	15.71	17.745	18.2	17.37	19.2	15.135	13.77	19.155	15.135	17.6	20.1	21.77	22.285
DGH(cm)	16.22	15.815	13.3	16.255	16.495	14.25	23.315	22.885	20.34	21.63	22.245	24.725	20.585	20.375	24.205	16.345	20.48	17.295	13.92	14.455	14.96	15.06	18.6	16.87	20.045	20.36	19.12	19.625	16.92	15.625	21.665	15.64	20.05	22.405	22.52	24.29
HCB(m)	18.8	19.8	18.6	17.3	19.3	19.1	23.3	25.5	19.8	23.3	21.3	23.3	19.8	21.6	20.3	21.3	23.3	19.8	18.3	17.8	19.8	20.3	20.1	20.3	23.8	22.8	23.5	23.3	22.5	23.5	23.8	23.5	23.5	20	21.8	24
Table 4 Variation of main quantitative characters of A. melanoxylon clones
Character	Min	Max	Range	Mean	Standard deviation	CV	F values	Repeatability	Broad-sense heritability
HA(mm)	66.3	286.3	220	155.496	9.32249	0.0599533	7.49	0.88	0.98
HAP	0.33	0.67	0.34	0.5051	0.01311	0.0259553	3.31	0.75	0.95
SA(mm)	73.89	351.49	277.6	152.49	10.0923	0.0661834	2.86	0.74	0.94
HR(cm)	3.94	8.13	4.19	5.754	0.19442	0.0337887	9.1	0.9	0.98
SW(cm)	1.46	4.59	3.13	2.3371	0.12148	0.0519789	2.51	0.75	0.94
HRP	0.55	0.82	0.27	0.7117	0.01051	0.0147675	2.82	0.75	0.95
HV(m3)	0.08	0.33	0.25	0.1766	0.01047	0.0592865	21.37	0.75	0.99
HVP	0.41	0.69	0.28	0.5193	0.01141	0.0219719	7.33	0.9	0.98
DBH/cm	7.88	16.27	8.39	11.47	0.4965	0.0432868	9.52	0.91	0.98
DGH(cm)	9.16	19.24	10.08	13.44	1.36141	0.101295	7.61	0.88	0.98
HCB(m)	17.3	25.5	8.2	16.7997	2.12323	0.126385	2.12	0.9	0.98

## Sheet: Tab.7
	1A	1B	1C	1A	1B	1C	Mean	Standard deviation	CV	3A	3B	3C	3A	3B	3C	Mean	Standard deviation	CV	14A	14B	14C	14A	14B	14C	Mean	Standard deviation	CV	17A	17B	I7C	17A	17B	I7C	Mean	Standard deviation	CV	20A	20B	20C	20A	20B	20C	Mean	Standard deviation	CV	25A	25B	25C	25A
HA(cm2)	111.12	89.87	90.08	76.84	98	122.46	98.0617	16.4132	0.167377	89.58	66.3	141.84	103.79	122.07	109.83	105.568	26.1032	0.247264	257.39	255.1	198.76	202.86	164.09	182.91	210.185	38.2061	0.181774	211	149.17	214.1	202.1	100.61	93.77	161.792	55.3387	0.342036	163.94	144.55	286.3	233.2	130.36	178.84	189.532	59.2704	0.31272	167.44	163.27	131.39	214.35
HAP	0.512	0.473	0.507	0.51	0.49	0.55	0.507	0.0257992	0.050886	0.382	0.441	0.526	0.443	0.406	0.431	0.438167	0.0489629	0.111745	0.638	0.582	0.669	0.549	0.505	0.597	0.59	0.0592689	0.100456	0.577	0.489	0.528	0.481	0.438	0.452	0.494167	0.0512617	0.103734	0.546	0.407	0.554	0.55	0.49	0.572	0.519833	0.061814	0.118911	0.56	0.544	0.622	0.5
SA(cm2)	105.81	100.25	87.47	73.89	101.83	100.02	94.8783	11.9876	0.126347	144.97	83.93	127.65	130.7	178.3	144.78	135.055	30.8239	0.228233	146.18	182.86	98.28	166.82	160.89	123.69	146.453	30.9437	0.211287	154.87	155.66	191.53	218.35	128.92	113.65	160.497	38.8763	0.242225	136.37	210.95	230.74	190.74	135.66	134.01	173.078	43.232	0.249783	131.43	136.71	79.71	213.95
HR(cm)	4.8825	3.98	4.2075	4.145	4.48	4.6325	4.38792	0.337896	0.077006	3.94	4.55	5.0075	5.0225	5.275	4.8525	4.77458	0.47311	0.0990894	7.71	8.1325	6.6875	6.5	6.32	6.475	6.97083	0.757263	0.108633	7.55	5.5775	6.9625	6.675	4.8275	4.4925	6.01417	1.23362	0.20512	6.3975	5.81	7.935	6.91	4.745	6.045	6.30708	1.07496	0.170437	5.555	5.975	5.7875	6.8725
SW(cm)	1.9425	1.8425	1.5675	1.53	1.8075	1.5825	1.71208	0.173237	0.101185	3.1925	1.575	1.8175	2.295	2.695	2.7625	2.38958	0.612665	0.25639	1.715	2.0925	1.4875	2.105	2.4575	1.87	1.95458	0.339792	0.173844	2.325	2.6475	2.86	2.5475	2.455	2.105	2.49	0.261414	0.104986	2.3025	3.115	3.09	2.28	2.4575	2.4675	2.61875	0.382618	0.146107	1.62	2.21	1.4625	2.8125
HRP	0.715385	0.683555	0.728571	0.730396	0.712525	0.745374	0.719301	0.0211086	0.0293461	0.552401	0.742857	0.7337	0.686368	0.661857	0.637229	0.669069	0.0701403	0.104833	0.818037	0.795355	0.818043	0.755375	0.720023	0.775914	0.780458	0.0383378	0.0491223	0.764557	0.678116	0.708832	0.723773	0.66289	0.68094	0.703185	0.0373343	0.0530932	0.735345	0.65098	0.719728	0.751904	0.658799	0.710132	0.704481	0.0410246	0.0582338	0.774216	0.729994	0.798276	0.709602
HV(m3)	0.117739	0.106407	0.092062	0.088273	0.100847	0.0937585	0.0998477	0.010916	0.109326	0.113962	0.0798175	0.115405	0.106689	0.142576	0.113625	0.112013	0.0200845	0.179306	0.326004	0.308785	0.260856	0.241907	0.209348	0.196076	0.257163	0.0522844	0.203313	0.214429	0.223813	0.233197	0.196164	0.173491	0.136544	0.196273	0.0361608	0.184237	0.226422	0.200139	0.20182	0.249201	0.157585	0.194952	0.20502	0.0309695	0.151056	0.176565	0.219043	0.14962	0.202397
HVP	0.492694	0.516594	0.503152	0.471177	0.518689	0.556998	0.509884	0.0289182	0.0567152	0.47357	0.461174	0.484556	0.427412	0.431445	0.409051	0.447868	0.0295923	0.0660738	0.650068	0.636754	0.687315	0.558763	0.528913	0.602022	0.610639	0.0592628	0.0970505	0.58837	0.467809	0.602998	0.516356	0.536153	0.50304	0.535788	0.0516784	0.0964531	0.537053	0.492525	0.486435	0.5454	0.536173	0.543816	0.523567	0.0267205	0.0510354	0.536425	0.532576	0.601933	0.440553
DBH/cm	9.765	7.96	8.415	8.29	8.96	9.265	8.77583	0.675792	0.077006	8.415	7.88	9.1	10.045	10.55	9.705	9.2825	1.01186	0.109008	15.42	16.265	13.375	13	12.64	12.95	13.9417	1.51453	0.108633	15.1	11.155	13.925	13.35	9.655	8.985	12.0283	2.46725	0.20512	12.795	11.62	15.87	13.82	9.49	12.09	12.6142	2.14992	0.170437	11.11	11.95	11.575	13.745
DGH(cm)	11.685	11.645	9.715	10.26	10.705	10.86	10.8117	0.771736	0.0713799	9.715	9.155	12.795	9.89	12.695	10.865	10.8525	1.56653	0.144347	19.235	17.7	16.715	15.3	14.8	14.7	16.4083	1.81582	0.110665	16.18	12.83	18.06	13.775	11.44	10.84	13.8542	2.79525	0.201762	15.53	13.545	17.45	16.33	9.995	14.54	14.565	2.61899	0.179814	12.505	15.43	13.57	16.05
HCB(m)	18.8	19.8	18.6	18.3	19.8	17.8	18.85	0.809321	0.0429348	17.3	19.3	19.1	20.3	20.1	20.3	19.4	1.15065	0.059312	23.3	25.5	19.8	23.8	22.8	23.5	23.1167	1.86699	0.080764	23.3	21.3	23.3	23.3	22.5	23.5	22.8667	0.84301	0.0368663	19.8	21.6	20.3	23.8	23.5	23.5	22.0833	1.76569	0.0799558	21.3	23.3	19.8	20
[truncated: 5 more columns]
